# Supplementary material for: Structural Equation Modeling of Common Cognitive Abilities in Preschool-Aged Children Using WPPSI-IV and BRIEF-P
Source: Children (Basel). 2022 Jul 21;9(7):1089. doi: 10.3390/children9071089 (PMC9323403; doi:10.3390/children9071089)
Supplement: Supplementary file 1 [file children-09-01089-s001.zip]

Archive with 1 entries (1 files):
- children-1679110-supplementary.pdf
